# Supplementary material for: Exploration and analysis of a generalized one-parameter item response model with flexible link functions
Source: Front Psychol. 2023 Aug 30;14:1248454. doi: 10.3389/fpsyg.2023.1248454 (PMC10498775; doi:10.3389/fpsyg.2023.1248454)
Supplement: Supplementary file 2 [file Data_Sheet_2.CSV]

	CM447Q01S	CM273Q01S	CM408Q01S	CM420Q01S	CM446Q01S	DM446Q02C	CM559Q01S	DM828Q02C	CM828Q03S	CM464Q01S	CM800Q01S
1	1	0	1	0	1	0	1	1	0	0	1
2	1	1	1	1	0	0	1	0	1	0	1
3	1	1	0	1	1	0	1	1	1	0	1
4	1	1	1	1	1	0	1	1	1	0	1
5	1	1	1	1	1	0	1	1	1	1	0
6	1	0	1	1	1	0	0	1	1	0	1
7	1	0	1	0	0	0	0	0	0	0	1
8	1	0	1	0	1	0	0	1	1	0	1
9	1	1	0	0	1	0	1	1	1	0	1
10	1	0	0	1	0	0	1	1	1	0	1
11	1	0	0	0	1	0	0	1	0	0	1
12	0	0	0	0	0	0	0	0	0	0	1
13	0	0	0	1	1	0	0	0	0	0	1
14	0	0	0	0	1	0	0	0	0	0	1
15	0	0	0	0	0	0	1	0	0	0	1
16	0	1	0	0	0	0	1	0	0	0	1
17	0	1	0	0	0	0	0	1	0	0	1
18	1	1	0	1	1	0	1	1	0	0	1
19	0	0	0	1	0	0	0	1	0	0	1
20	1	1	1	1	1	0	1	1	0	0	1
21	0	0	0	1	1	0	1	0	0	0	1
22	1	0	1	0	1	0	0	1	1	1	1
23	0	0	0	0	1	0	0	1	0	0	1
24	0	0	0	0	0	0	0	1	0	0	0
25	1	1	1	1	1	0	1	0	1	0	1
26	1	1	1	1	1	0	1	1	1	0	1
27	1	0	0	0	0	0	0	1	0	0	1
28	1	0	0	0	0	0	0	1	0	0	1
29	1	1	1	1	1	1	1	1	1	1	1
30	1	0	1	1	1	0	0	1	1	1	1
31	1	1	0	1	1	0	0	0	1	0	1
32	0	0	0	0	1	0	1	1	0	0	1
33	1	0	0	0	1	0	0	1	0	0	1
34	0	1	1	1	1	0	0	0	1	0	1
35	1	1	1	0	1	0	0	1	1	1	1
36	0	0	0	1	0	0	0	1	0	0	1
37	1	0	0	1	1	0	1	1	0	0	1
38	1	0	0	1	1	0	1	1	0	0	1
39	0	0	0	0	0	0	0	0	0	0	0
40	1	1	1	1	1	0	1	1	1	0	1
41	1	0	0	1	1	0	1	1	1	0	0
42	1	0	0	0	0	0	0	1	0	0	1
43	0	0	0	1	0	0	0	0	0	0	1
44	0	1	0	1	0	0	0	1	0	0	0
45	1	0	0	0	1	0	0	1	0	0	1
46	0	0	0	0	0	0	0	0	0	0	0
47	0	0	0	0	0	0	1	0	0	0	0
48	1	1	1	1	1	0	0	0	0	0	1
49	1	0	1	1	1	0	0	1	1	1	0
50	1	0	1	1	1	0	1	0	0	1	1
51	1	1	0	1	1	0	0	0	0	0	1
52	0	0	0	0	1	0	0	0	0	0	1
53	1	0	0	0	0	0	1	1	0	0	1
54	1	0	0	1	1	0	0	0	0	0	1
55	0	1	1	1	1	0	1	1	0	0	1
56	1	1	0	0	1	0	1	1	0	0	1
57	1	1	1	1	1	0	0	1	0	0	1
58	1	0	0	1	1	0	0	0	0	0	0
59	1	1	0	1	1	0	1	1	1	0	0
60	1	0	0	0	0	0	0	0	0	0	1
61	0	0	1	0	1	0	0	0	0	0	1
62	1	0	0	0	1	0	1	1	1	0	1
63	1	1	1	1	0	0	0	0	0	0	1
64	1	1	1	1	1	0	0	0	0	0	1
65	1	1	0	1	1	0	1	1	1	1	1
66	1	0	1	1	1	0	1	1	1	0	1
67	1	0	1	0	1	0	1	0	0	0	1
68	1	0	1	1	1	0	0	1	1	0	1
69	1	1	0	1	0	0	1	1	1	0	1
70	0	1	0	1	1	0	1	1	0	0	1
71	1	1	1	1	1	1	1	1	1	1	1
72	0	1	0	0	1	0	1	0	1	0	1
73	1	1	1	0	1	0	0	1	0	0	1
74	1	1	1	1	1	0	0	0	0	1	1
75	1	1	1	1	1	1	1	1	1	1	1
76	1	0	0	0	1	0	0	1	0	0	1
77	0	0	0	0	0	0	0	0	0	0	1
78	0	0	0	0	0	0	0	0	0	0	1
79	0	0	0	0	1	0	1	0	0	0	1
80	0	0	0	0	0	0	0	0	0	0	1
81	1	1	1	1	1	0	1	1	1	1	1
82	0	0	0	0	1	0	0	1	0	0	1
83	1	0	0	1	1	0	0	0	0	0	1
84	1	0	0	1	0	0	1	1	1	0	1
85	0	0	0	0	0	0	1	1	0	0	1
86	1	1	1	0	0	0	1	1	0	0	0
87	0	0	1	1	1	0	1	1	1	0	1
88	1	0	1	1	1	0	1	1	0	0	1
89	0	0	0	1	1	0	0	1	1	0	1
90	0	1	1	1	1	0	1	0	0	0	0
91	1	0	0	0	1	0	1	1	0	0	1
92	0	0	0	0	0	0	0	0	0	0	1
93	1	1	1	1	1	1	1	1	0	0	1
94	1	0	1	1	1	0	1	1	1	1	1
95	1	0	0	0	1	0	0	1	0	0	0
96	1	0	0	0	0	0	1	0	0	0	0
97	0	1	0	0	1	0	0	1	0	0	1
98	0	1	0	1	1	0	0	1	0	1	1
99	0	0	0	1	1	0	0	1	0	0	1
100	0	1	1	0	1	0	1	0	1	1	1
101	1	0	0	1	1	0	0	1	0	0	1
102	1	0	0	1	1	0	1	1	0	0	1
103	1	1	0	1	1	0	1	1	0	0	1
104	0	1	0	1	1	0	1	1	1	0	1
105	1	0	1	1	1	0	1	1	0	0	1
106	0	1	0	0	1	0	0	0	0	0	0
107	0	0	0	0	1	0	0	0	0	0	0
108	1	1	0	1	1	0	1	0	0	0	1
109	0	0	1	1	1	0	1	1	0	1	1
110	0	1	0	0	0	0	0	1	0	0	1
111	1	1	0	0	1	0	0	1	0	0	1
112	1	0	1	1	1	1	1	1	1	0	1
113	1	0	1	1	1	0	1	1	0	0	1
114	1	0	0	0	1	0	1	1	1	0	1
115	1	1	0	0	0	0	0	1	0	0	0
116	0	0	1	0	1	0	0	1	0	0	1
117	1	0	0	0	0	0	1	0	0	0	0
118	0	1	1	0	0	0	0	0	0	0	1
119	0	0	0	0	1	0	0	1	0	0	1
120	1	1	1	1	1	0	1	0	0	0	1
121	1	0	1	1	1	0	1	1	1	0	1
122	1	0	0	1	1	0	1	0	0	0	1
123	1	0	0	1	1	0	0	0	0	0	1
124	0	1	1	1	1	0	0	1	0	0	1
125	0	0	0	1	1	0	1	1	0	0	1
126	1	1	0	0	0	0	0	0	0	0	1
127	1	0	0	0	1	0	1	0	1	0	1
128	0	0	0	1	0	0	1	0	0	0	1
129	1	0	0	0	1	0	0	0	1	0	1
130	0	0	1	0	1	0	1	1	0	0	1
131	0	0	1	0	1	0	1	1	0	0	1
132	0	0	0	0	0	0	0	0	0	0	1
133	0	1	0	0	1	0	0	1	0	0	0
134	1	0	1	1	1	0	1	1	1	0	0
135	0	0	0	0	1	0	0	1	0	0	1
136	0	1	0	0	1	0	1	1	1	0	1
137	1	0	1	1	1	0	0	1	0	0	1
138	0	0	1	0	1	0	1	0	0	0	1
139	0	0	0	0	0	0	0	0	0	0	1
140	1	0	1	1	1	1	0	1	0	1	1
141	0	0	0	1	0	0	0	0	0	0	1
142	1	0	0	1	1	0	1	1	1	0	1
143	1	1	0	1	1	0	1	1	1	0	1
144	0	1	1	1	1	0	1	1	1	0	1
145	1	0	1	1	1	0	1	0	1	1	1
146	1	1	1	1	1	0	1	1	0	1	1
147	1	1	1	1	1	0	1	1	1	1	1
148	1	0	1	1	1	0	0	1	1	0	1
149	1	0	0	1	1	0	1	0	0	0	1
150	1	1	0	0	1	0	0	0	0	0	0
151	1	0	1	0	1	0	1	1	0	0	0
152	1	0	0	1	1	0	0	1	1	0	0
153	0	0	0	0	0	0	0	0	0	0	0
154	0	0	1	1	0	0	1	1	0	0	1
155	1	1	1	1	1	0	0	1	1	1	0
156	0	0	1	1	1	0	1	1	0	0	1
157	0	0	0	0	1	0	0	0	0	0	1
158	1	0	1	1	1	0	1	0	0	0	1
159	1	0	0	0	0	0	0	1	0	0	1
160	0	1	0	0	0	0	0	1	0	0	0
161	1	0	0	1	1	0	0	1	0	0	1
162	0	0	0	0	1	0	1	1	0	0	0
163	1	0	0	1	0	0	1	1	0	0	1
164	1	0	0	0	0	0	0	0	0	0	1
165	0	0	0	0	0	0	0	1	0	0	1
166	1	0	0	1	1	0	0	0	1	0	1
167	1	0	1	1	1	0	1	1	1	0	1
168	1	1	1	1	1	0	1	0	0	1	1
169	1	1	1	0	1	0	1	0	0	0	1
170	0	1	0	1	1	0	1	1	1	1	1
171	1	0	0	1	1	0	1	1	0	0	1
172	1	1	0	1	1	1	1	1	0	0	1
173	1	1	0	1	1	0	1	0	0	0	1
174	1	1	1	1	1	0	0	1	1	0	1
175	1	1	1	1	1	0	1	1	0	1	1
176	1	0	0	1	1	0	1	0	1	0	0
177	1	0	1	1	1	0	1	1	0	0	1
178	0	1	1	1	1	0	0	0	0	0	1
179	1	1	0	1	1	0	0	1	1	0	0
180	0	0	0	0	1	0	0	0	0	0	0
181	1	0	1	1	1	0	1	1	0	0	1
182	1	0	1	1	1	0	0	1	0	0	1
183	0	0	0	1	1	0	1	0	1	0	1
184	1	0	0	0	1	0	0	1	1	0	0
185	1	1	1	1	1	0	1	1	1	1	1
186	1	1	0	0	1	0	0	1	1	0	1
187	1	1	1	1	1	0	1	1	1	1	1
188	0	1	0	0	0	0	0	1	0	0	1
189	1	0	0	1	1	0	1	0	1	0	1
190	0	0	0	0	1	0	0	1	1	0	1
191	1	0	0	0	0	0	0	0	0	0	1
192	0	1	0	0	1	0	1	0	1	0	1
193	1	1	0	1	1	0	1	1	1	0	1
194	0	1	0	1	1	0	1	1	0	0	1
195	1	1	1	1	1	0	1	1	0	0	1
196	1	0	0	0	1	0	0	1	0	0	1
197	0	0	0	0	0	0	0	1	0	0	1
198	1	1	0	1	1	0	1	0	0	0	1
199	1	1	0	1	1	0	1	1	0	0	0
200	1	1	1	1	1	1	1	1	0	0	1
201	0	0	0	0	1	0	0	1	0	0	1
202	0	1	0	0	1	0	0	1	0	0	1
203	1	0	0	0	1	0	1	0	0	0	1
204	0	0	0	0	0	0	0	0	0	0	0
205	0	0	0	0	1	0	0	0	0	0	0
206	0	0	0	0	1	0	0	0	0	0	1
207	0	0	0	0	0	0	1	1	0	0	1
208	0	1	0	1	1	0	1	1	0	0	1
209	0	0	0	0	0	0	0	1	0	0	1
210	0	1	1	0	1	0	0	1	0	0	1
211	0	1	0	0	1	0	0	0	0	0	0
212	1	0	0	1	1	0	1	1	0	0	1
213	0	0	1	1	0	0	0	1	0	0	1
214	0	0	0	0	0	0	1	0	0	0	1
215	0	1	0	1	1	0	1	1	1	0	1
216	1	1	0	1	1	0	1	1	1	1	1
217	0	0	1	1	1	0	1	1	0	0	1
218	1	1	1	1	1	0	1	0	1	0	1
219	0	0	0	0	0	0	1	0	0	0	1
220	0	0	0	0	0	0	0	0	0	0	0
221	0	0	0	0	0	0	0	0	0	0	1
222	0	0	0	0	0	0	1	0	0	0	1
223	0	0	0	0	1	0	0	1	0	0	1
224	0	0	0	0	0	0	1	0	0	0	1
225	1	0	0	1	1	0	0	0	0	0	0
226	0	0	0	0	0	0	0	0	0	0	1
227	0	1	0	1	1	0	0	1	0	0	1
228	0	0	0	0	0	0	0	0	0	0	0
229	0	0	0	1	0	0	0	0	0	0	1
230	1	0	0	1	1	0	0	0	1	0	1
231	1	1	0	0	1	0	1	0	0	0	1
232	0	1	0	1	0	0	0	0	0	0	1
233	1	0	0	0	0	0	0	0	0	0	1
234	0	0	0	0	0	0	0	0	1	0	1
235	0	1	1	1	0	0	1	0	0	0	1
236	1	1	0	1	1	0	1	1	1	0	0
237	1	0	1	1	1	0	1	1	1	0	1
238	0	1	0	0	0	0	1	0	0	0	0
239	1	0	0	1	1	0	0	1	1	0	0
240	0	0	0	1	0	0	1	1	0	0	1
241	1	1	1	0	1	0	0	1	0	1	1
242	1	1	0	1	1	1	1	1	1	1	1
243	0	0	0	1	0	0	1	1	0	0	1
244	1	1	1	1	1	0	1	1	1	0	0
245	1	0	1	0	1	0	1	1	1	0	1
246	1	1	0	1	1	0	1	1	0	1	1
247	1	0	0	0	1	0	0	0	0	0	1
248	0	0	1	0	1	0	0	1	0	0	1
249	0	0	0	0	1	0	0	0	0	0	1
250	0	0	0	0	0	0	0	1	1	0	0
251	1	0	0	0	0	0	1	0	0	0	1
252	1	0	0	1	1	0	0	0	0	0	1
253	1	1	0	1	1	0	1	1	0	1	1
254	1	0	0	1	1	0	0	1	0	0	1
255	1	1	0	1	1	0	0	1	0	0	0
256	0	1	0	1	0	0	1	1	0	0	0
257	1	1	1	1	1	0	1	1	1	0	1
258	0	1	1	0	1	0	1	1	0	0	1
259	1	0	0	1	1	0	1	0	0	0	1
260	1	0	0	0	0	0	0	0	1	0	1
261	0	1	1	1	1	0	1	1	1	0	1
262	1	1	0	1	1	0	0	1	0	1	1
263	0	1	0	0	0	0	1	1	0	0	1
264	0	0	0	0	0	0	0	0	0	0	0
265	1	0	0	1	1	0	1	1	1	1	0
266	0	0	1	0	0	0	1	0	1	1	0
267	1	1	1	1	1	0	0	1	0	0	1
268	0	0	0	0	1	0	1	1	0	0	0
269	0	0	0	0	0	0	1	1	0	0	1
270	0	0	0	0	0	0	0	0	0	0	1
271	1	0	0	1	1	0	1	0	0	0	1
272	0	0	0	1	1	0	1	1	1	0	1
273	1	0	0	1	1	0	0	1	1	0	1
274	0	0	0	0	1	0	0	1	0	0	0
275	1	0	1	0	1	0	1	1	0	0	0
276	1	0	1	1	1	0	1	1	0	1	1
277	0	0	0	0	0	0	0	0	0	0	0
278	0	0	0	0	0	0	0	0	0	0	1
279	1	0	1	0	1	0	1	1	1	0	1
280	0	0	0	0	1	0	0	1	0	0	1
281	0	0	0	0	0	0	0	0	0	0	0
282	1	0	0	1	1	0	0	1	1	0	0
283	1	0	1	0	0	0	0	1	0	0	0
284	1	0	0	1	1	0	1	1	0	0	1
285	1	1	0	0	1	0	1	1	0	0	1
286	0	0	1	1	1	0	1	1	0	0	1
287	1	1	0	0	1	0	0	0	0	0	1
288	1	0	1	1	1	1	1	1	1	1	1
289	1	1	1	1	1	0	1	1	0	1	1
290	1	1	0	1	1	0	0	1	1	0	1
291	1	0	0	1	1	0	1	0	1	0	1
292	1	1	1	1	1	0	1	1	1	0	1
293	1	1	0	1	1	0	0	0	1	0	0
294	1	0	0	1	1	0	1	0	0	0	0
295	1	1	1	1	1	0	1	0	0	1	1
296	1	0	1	1	1	1	1	1	1	1	1
297	0	0	1	1	1	0	1	1	0	1	1
298	0	0	0	1	1	0	0	1	0	0	1
299	0	1	0	0	1	0	0	1	0	0	1
300	1	0	0	1	0	0	1	0	0	1	1
301	1	0	0	0	0	0	0	0	0	0	1
302	0	0	0	0	0	0	0	0	0	0	0
303	0	0	0	0	1	0	0	0	0	0	1
304	1	1	0	1	1	0	1	1	1	1	1
305	1	0	1	1	1	0	0	1	1	1	0
306	1	0	0	1	1	0	0	1	0	0	0
307	0	0	0	0	1	0	0	0	0	0	0
308	1	1	0	0	0	0	1	0	0	0	0
309	1	0	0	0	1	0	1	1	0	0	1
310	1	1	1	1	1	0	1	1	0	1	1
311	1	1	1	0	1	0	1	0	1	1	1
312	0	0	0	0	0	0	1	0	0	0	1
313	0	0	0	0	0	0	0	0	0	0	1
314	1	1	1	1	1	0	1	0	1	0	1
315	1	0	0	1	1	0	1	1	1	0	0
316	1	1	0	0	1	0	0	0	0	0	1
317	1	0	0	0	1	0	0	0	0	0	1
318	1	0	1	1	1	0	1	1	0	1	1
319	1	1	1	1	1	0	1	1	0	0	1
320	0	0	0	0	0	0	0	0	0	0	1
321	1	1	1	1	1	0	0	0	0	0	1
322	0	0	0	0	0	0	0	0	0	0	0
323	1	1	0	0	1	0	1	1	1	0	1
324	1	0	0	0	0	0	1	1	0	0	0
325	0	0	0	0	1	0	1	1	1	0	1
326	0	0	0	0	1	0	1	0	0	0	0
327	1	1	0	1	1	0	1	0	0	0	1
328	0	0	0	0	0	0	0	0	0	0	1
329	1	1	0	0	1	0	0	0	0	0	1
330	0	0	0	0	1	0	1	0	0	0	1
331	0	0	0	1	0	0	1	0	1	0	0
332	1	0	0	1	1	0	1	0	0	0	1
333	1	0	0	0	0	0	0	1	0	0	1
334	1	0	0	0	1	0	1	0	1	1	1
335	1	0	0	1	1	0	0	0	0	0	1
336	0	0	0	1	1	1	0	1	0	1	1
337	1	0	1	1	1	0	1	1	0	1	0
338	0	0	0	0	0	0	0	1	0	0	1
339	0	0	0	0	1	0	1	1	1	0	1
340	0	1	1	1	1	1	1	1	0	1	1
341	0	0	0	0	0	0	1	0	0	0	0
342	0	0	0	0	1	0	1	1	0	0	0
343	1	0	1	0	1	0	1	1	0	0	1
344	1	1	0	1	1	0	1	1	1	0	0
345	1	1	1	1	1	0	1	1	0	0	0
346	0	0	0	0	1	0	1	0	0	0	1
347	0	0	0	0	1	0	0	1	0	0	1
348	0	1	1	0	1	0	0	0	0	0	1
349	1	0	0	0	0	0	0	0	0	0	1
350	1	0	0	0	0	0	0	0	0	0	1
351	1	1	0	1	1	1	1	1	0	1	1
352	0	0	0	0	0	0	0	0	0	0	0
353	1	0	1	0	1	0	1	0	1	1	1
354	0	1	0	1	1	0	1	1	0	0	1
355	1	1	1	1	1	0	0	0	0	0	1
356	1	0	0	0	1	0	0	1	0	0	1
357	1	1	0	1	1	1	0	1	1	1	1
358	0	0	1	1	0	0	1	0	0	0	1
359	1	1	0	0	0	0	0	0	0	0	1
360	1	1	1	1	1	0	1	1	0	1	1
361	1	0	1	1	1	0	1	1	0	0	1
362	1	0	0	1	1	0	1	1	1	0	1
363	1	1	1	1	1	0	0	0	0	1	1
364	1	1	0	0	1	0	1	1	0	0	1
365	1	0	0	0	1	0	1	1	0	0	1
366	1	1	0	1	1	0	0	0	0	0	1
367	1	0	1	1	1	1	0	1	1	1	1
368	1	0	1	1	1	0	1	1	1	0	1
369	1	1	1	1	1	0	1	0	0	0	0
370	1	0	0	0	1	0	0	0	0	0	1
371	1	0	1	1	1	0	1	1	0	0	1
372	1	1	0	1	1	0	1	0	1	1	1
373	1	0	0	0	1	0	1	1	1	0	1
374	0	1	0	0	0	0	1	0	0	0	0
375	1	1	0	1	1	0	0	1	1	0	1
376	1	0	0	0	1	0	0	1	0	0	1
377	1	1	0	0	1	0	1	1	0	0	1
378	0	1	0	1	0	0	1	1	0	0	1
379	1	0	0	0	1	0	1	1	0	0	1
380	0	0	0	0	0	0	0	1	0	0	1
381	1	0	0	1	1	0	1	1	0	0	0
382	0	0	0	1	1	0	0	0	0	0	1
383	1	1	0	0	1	0	0	1	1	0	1
384	1	0	0	1	1	0	0	1	0	0	1
385	1	0	0	1	1	0	1	1	0	0	1
386	1	1	0	1	1	0	1	1	0	0	1
387	1	0	0	1	0	0	0	1	1	0	1
388	1	0	1	1	1	0	1	0	1	0	0
389	0	0	0	1	1	0	0	0	0	0	1
390	1	0	1	1	1	0	0	1	0	0	0
391	1	0	1	1	1	0	1	0	0	0	1
392	1	0	1	1	1	1	1	1	0	0	1
393	0	0	0	0	1	0	1	0	0	0	1
394	1	0	0	1	0	0	0	0	0	0	1
395	1	0	1	1	1	1	1	1	1	0	1
396	1	0	1	0	1	0	0	1	0	0	1
397	0	1	0	0	1	0	0	1	0	0	0
398	1	1	0	1	1	0	0	1	0	0	1
399	0	0	0	1	1	0	1	0	0	0	0
400	0	0	0	0	0	0	0	1	0	0	1
401	0	1	0	1	1	0	0	1	1	0	0
402	0	0	0	1	1	0	0	1	1	0	1
403	1	1	0	0	0	0	1	1	0	0	1
404	0	0	1	1	1	0	1	1	0	1	1
405	1	0	1	0	1	0	1	0	1	0	0
406	1	0	1	1	1	0	1	1	1	1	1
407	0	1	0	0	0	0	0	0	0	0	0
408	0	0	0	1	0	0	1	1	0	0	1
409	0	0	0	0	1	0	0	1	0	0	1
410	0	0	0	0	0	0	0	0	0	0	1
411	1	0	0	0	1	0	1	1	0	0	1
412	1	1	1	1	1	0	1	1	0	0	1
413	1	1	1	1	1	0	1	1	1	0	1
414	1	1	1	1	1	1	1	1	1	1	1
415	0	0	0	0	0	0	0	0	0	0	0
416	1	1	0	0	1	0	0	1	0	0	1
417	1	1	0	1	1	0	1	1	0	1	1
418	1	0	0	1	1	0	1	1	1	0	0
419	1	1	0	0	0	0	1	0	0	0	0
420	1	0	0	0	1	0	0	1	0	0	1
421	1	1	1	1	1	0	1	1	0	0	1
422	1	0	0	1	0	0	0	0	0	0	1
423	1	0	1	0	1	0	0	0	0	0	1
424	0	0	0	1	0	0	1	1	0	0	1
425	1	0	1	0	1	0	1	1	0	0	1
426	0	0	0	1	1	0	1	0	0	0	1
427	1	0	0	1	1	0	1	1	0	0	1
428	0	1	0	0	0	0	1	1	0	0	1
429	1	1	0	1	1	0	0	0	0	0	1
430	1	0	0	0	1	0	1	1	0	0	1
431	1	0	0	1	1	0	1	1	0	0	1
432	1	1	1	1	1	0	1	1	0	0	1
433	1	0	0	1	0	0	0	0	0	0	1
434	0	0	0	1	1	0	0	1	0	0	1
435	1	0	1	1	1	0	1	1	0	1	1
436	1	0	0	0	0	0	0	1	1	0	1
437	0	0	0	0	1	0	1	0	0	0	1
438	0	0	0	1	0	0	0	0	0	0	0
439	1	0	0	1	1	0	1	1	0	0	1
440	0	0	0	0	1	0	0	0	1	0	1
441	1	1	0	0	0	0	0	0	0	0	0
442	0	0	1	1	1	0	0	1	0	0	1
443	0	0	0	1	1	0	0	1	1	0	1
444	1	0	1	0	1	0	1	1	0	0	1
445	0	0	1	0	1	0	0	1	1	0	1
446	1	1	1	0	1	0	1	1	0	0	1
447	0	0	0	0	1	0	0	1	0	0	0
448	0	0	0	1	0	0	0	0	0	0	1
449	1	1	0	1	1	0	1	0	1	0	1
450	0	0	0	0	0	0	1	0	0	0	0
451	1	1	1	1	1	0	1	1	0	0	1
452	0	0	0	0	0	0	0	1	0	0	1
453	1	1	0	1	1	0	1	1	0	1	1
454	0	0	0	1	1	0	1	0	0	0	1
455	0	0	0	1	0	0	0	0	0	0	1
456	1	1	0	1	1	0	1	1	1	1	1
457	1	1	1	1	1	0	1	1	1	0	1
458	0	0	1	1	0	0	0	0	1	0	1
459	1	0	0	0	0	0	0	0	0	0	1
460	1	1	1	1	1	0	0	1	1	1	1
461	1	0	0	1	1	1	1	1	1	1	1
462	0	1	0	0	1	0	0	1	0	0	0
463	1	1	0	0	0	0	0	0	0	0	0
464	0	1	0	0	0	0	1	0	0	0	0
465	1	0	0	0	1	0	0	1	0	0	1
466	1	0	1	1	1	0	0	1	0	0	1
467	1	1	1	1	1	0	1	1	0	0	1
468	0	0	1	0	1	0	0	0	1	0	0
469	1	0	0	1	1	0	0	0	1	1	1
470	1	1	1	1	1	0	1	1	0	0	1
471	1	1	0	0	0	0	1	0	0	0	1
472	0	1	0	0	1	0	0	1	0	0	0
473	0	1	0	0	0	0	0	0	0	0	1
474	1	0	0	0	0	0	0	0	0	0	1
475	1	1	0	1	1	0	1	1	0	0	1
476	0	0	0	0	0	0	1	1	0	0	0
477	0	0	0	1	1	0	1	1	0	0	1
478	0	0	0	0	0	0	0	0	0	0	1
479	0	0	0	1	1	0	0	0	0	0	1
480	0	0	0	1	1	0	0	0	0	0	1
481	0	1	0	0	1	0	0	1	0	0	1
482	0	0	0	0	0	0	1	0	0	0	1
483	1	0	0	0	1	0	1	1	0	0	1
484	1	0	0	1	1	0	0	1	1	0	1
485	1	0	0	1	0	0	0	1	0	0	1
486	0	0	0	1	1	0	0	1	0	0	1
487	1	0	0	1	0	0	0	0	0	0	1
488	0	0	0	0	1	0	0	1	0	0	1
489	1	0	0	0	1	0	1	1	1	0	1
490	0	0	0	1	1	0	0	1	1	0	1
491	0	0	0	0	1	0	0	0	1	0	1
492	1	0	0	0	1	0	0	0	1	0	1
493	0	0	0	0	0	0	0	0	0	0	1
494	1	1	0	1	1	0	0	1	0	0	1
495	1	1	0	1	1	0	1	1	1	0	1
496	1	0	0	1	1	0	0	0	0	0	1
497	1	0	0	1	1	0	0	1	0	0	1
498	1	1	1	1	1	0	1	1	1	1	1
499	0	1	0	1	1	0	0	1	0	0	1
500	0	0	1	1	0	0	0	0	0	0	0
501	0	0	0	0	1	0	1	1	0	0	1
502	0	1	1	0	1	0	0	1	0	0	1
503	1	1	1	0	1	0	1	1	1	0	0
504	1	0	0	1	0	0	0	1	0	0	1
505	0	0	0	1	1	0	0	1	0	0	1
506	1	1	1	0	0	0	0	1	0	0	1
507	0	1	0	0	1	0	0	0	0	0	1
508	0	0	1	0	0	0	1	1	0	0	1
509	0	0	0	0	0	0	0	1	0	0	1
510	1	1	1	1	0	0	1	1	0	0	1
511	0	0	1	1	1	0	1	0	1	0	1
512	1	0	0	0	0	0	0	0	0	0	1
513	0	0	0	0	1	0	0	1	0	0	1
514	0	0	0	0	0	0	0	0	0	0	1
515	0	0	1	1	1	1	0	1	0	0	1
516	1	1	0	1	1	0	1	0	0	0	1
517	1	1	1	1	1	0	1	1	1	0	1
518	0	0	0	0	0	0	0	0	0	0	1
519	1	0	0	0	0	0	1	0	0	0	1
520	1	1	0	0	1	0	1	0	0	0	1
521	0	1	1	1	0	0	0	0	0	0	1
522	0	0	0	0	0	0	0	1	0	0	1
523	1	1	0	1	1	0	0	1	1	1	1
524	1	0	0	1	1	0	1	0	1	0	1
525	1	0	0	1	1	1	0	1	0	0	1
526	1	1	0	1	1	0	1	1	0	0	1
527	0	0	0	0	0	0	1	0	0	0	1
528	0	1	0	1	1	0	1	1	0	0	1
529	1	0	1	0	1	0	0	1	1	1	1
530	0	0	0	1	0	0	0	0	1	0	1
531	1	0	1	0	0	0	0	1	1	0	1
532	1	1	0	1	1	0	1	0	1	0	1
533	1	0	1	0	0	0	0	1	0	0	1
534	0	0	0	1	1	0	0	1	0	0	1
535	1	0	0	1	1	0	1	1	0	0	0
536	1	1	0	1	1	0	1	0	0	0	1
537	1	1	1	0	1	0	1	1	0	0	0
538	1	1	0	1	1	0	0	1	0	0	1
539	1	1	1	1	1	1	1	1	1	1	1
540	1	1	0	1	1	0	0	1	0	0	1
541	0	0	0	1	1	0	1	1	0	0	1
542	1	0	1	1	1	0	1	1	1	0	1
543	0	0	0	0	1	0	0	1	0	0	1
544	1	1	0	1	1	0	1	1	1	0	1
545	1	1	1	1	1	0	0	1	0	0	1
546	1	1	1	1	0	0	0	1	1	0	1
547	0	1	0	1	1	0	1	1	0	0	1
548	1	0	0	0	1	0	1	0	0	0	1
549	0	1	0	0	0	0	0	0	0	0	1
550	0	0	1	1	1	0	1	1	0	0	0
551	0	0	0	1	1	0	0	1	1	0	1
552	0	0	0	0	0	0	0	0	0	0	0
553	0	0	0	0	0	0	0	0	0	0	1
554	1	1	0	1	1	0	1	1	1	0	1
555	1	0	1	1	1	0	0	1	0	0	1
556	0	0	0	0	0	0	0	1	0	0	1
557	1	0	1	1	1	0	0	1	0	0	1
558	1	1	1	1	1	0	1	1	0	0	1
559	1	1	1	1	1	0	1	0	0	0	0
560	1	1	1	1	1	0	0	1	0	0	1
561	0	0	0	0	0	0	0	0	0	0	1
562	0	0	0	0	0	0	0	0	0	0	1
563	1	0	0	0	1	0	0	0	1	0	1
564	1	1	1	1	1	0	1	1	1	1	1
565	1	0	0	0	0	0	0	1	0	0	1
566	1	0	0	1	1	0	0	0	1	0	1
567	1	0	0	0	1	0	0	0	0	0	0
568	0	1	0	0	0	0	0	1	0	0	1
569	1	0	1	1	1	0	1	0	0	0	1
570	0	0	0	0	0	0	1	0	0	0	1
571	1	0	0	1	1	0	1	1	0	0	1
572	0	1	0	0	0	0	0	1	0	0	1
573	1	1	1	0	1	0	1	1	0	0	1
574	0	0	1	1	1	0	0	0	0	0	1
575	0	0	0	0	0	0	0	0	0	0	0
576	0	0	0	0	1	0	0	0	0	0	1
577	1	0	1	1	1	0	1	1	1	0	1
578	1	0	1	0	1	1	1	1	1	0	0
579	0	0	0	0	0	0	0	1	0	0	1
580	0	0	0	0	0	0	0	0	0	0	1
581	0	0	0	0	0	0	0	0	0	0	0
582	0	0	0	0	0	0	0	0	0	0	1
583	1	0	1	1	1	0	0	1	0	0	1
584	0	0	1	0	1	0	0	1	0	0	1
585	1	0	1	1	0	0	0	0	0	0	1
586	1	1	1	0	1	0	1	1	1	1	1
587	1	0	0	0	1	0	1	1	0	0	0
588	1	1	1	1	1	0	1	1	1	1	1
589	0	0	1	1	1	0	1	1	0	0	1
590	1	1	1	0	1	0	1	1	1	0	1
591	0	0	0	1	0	0	0	0	0	0	1
592	1	1	1	0	0	0	0	0	0	0	0
593	0	0	0	1	1	0	1	1	0	0	1
594	0	0	0	0	1	0	0	1	0	0	1
595	0	1	0	0	0	0	0	1	0	0	1
596	1	0	1	0	1	0	1	1	1	1	1
597	0	0	0	0	0	0	0	1	1	0	1
598	1	1	0	1	1	0	0	0	1	0	1
599	0	0	0	0	1	0	0	0	0	0	1
600	0	0	0	1	0	0	1	1	0	0	1
601	1	0	1	0	1	0	1	0	0	0	1
602	1	1	0	1	1	0	0	1	0	0	1
603	1	0	0	1	1	0	1	1	0	1	1
604	0	0	0	1	0	0	1	0	0	0	0
605	0	0	0	0	0	0	0	0	0	0	1
606	0	0	0	0	0	0	1	0	0	0	1
607	0	1	0	1	0	0	1	1	0	0	1
608	0	0	0	0	0	0	0	1	0	0	1
609	1	1	0	1	1	0	0	1	0	0	1
